# Supplementary material for: Molecular Defense Response of Bursaphelenchus xylophilus to the Nematophagous Fungus Arthrobotrys robusta
Source: Cells. 2023 Feb 8;12(4):543. doi: 10.3390/cells12040543 (PMC9953903; doi:10.3390/cells12040543)
Supplement: Supplementary file 1 [file cells-12-00543-s001.zip › Supplementary data.xlsx]

## Sheet: Table S3
Table S3 The most important DEGs in PWNs.
Gene ID	Log2(FC)			Description	K_ID
	CKvsT24	CKvsT30	CKvsT36
gene-BXYJ_LOCUS6247	2.52793	2.78562	2.12063	KHN84750.1 50 kDa hatching enzyme [Toxocara canis]	-
gene-BXYJ_LOCUS1240	0.820319	0.736552	1.07373	KAE9556262.1 hypothetical protein FO519_000445 [Halicephalobus sp. NKZ332]	K12348
gene-BXYJ_LOCUS14936	0.831238	0.533692	1.1083	XP_024502396.1 Actin, alpha cardiac muscle 1 [Strongyloides ratti]	K05692
gene-BXYJ_LOCUS14939	0.796728	0.435553	1.21432	XP_024502396.1 Actin, alpha cardiac muscle 1 [Strongyloides ratti]	K05692
gene-BXYJ_LOCUS6220	1.12181	0.980055	0.423267	KAE9421105.1 hypothetical protein Angca_005747, partial [Angiostrongylus cantonensis]	-
gene-BXYJ_LOCUS2873	1.02537	0.808086	0.468803	KAE9554572.1 hypothetical protein FO519_002211 [Halicephalobus sp. NKZ332]	K00149
gene-BXYJ_LOCUS9934	1.82502	0.839264	1.24914	XP_003143431.1 oxidoreductase [Loa loa]	K00002
gene-BXYJ_LOCUS12658	1.01929	0.911955	0.976934	XP_013301226.1 hydrolase, alpha/beta domain protein [Necator americanus]	K01253
gene-BXYJ_LOCUS3326	1.15994	0.792807	0.783804	XP_028410531.1 ALX homeobox protein 1-like isoform X2 [Dendronephthya gigantea]	-
gene-BXYJ_LOCUS2962	0.322357	0.651979	1.05932	PDM79172.1 asp-6 [Pristionchus pacificus]	-
gene-BXYJ_LOCUS10666	0.765782	0.56145	1.47826	TKR66922.1 hypothetical protein L596_023146 [Steinernema carpocapsae]	-
gene-BXYJ_LOCUS10943	0.843464	0.849703	1.21276	BAE02683.1 beta-1,3-endoglucanase [Bursaphelenchus xylophilus]	-
gene-BXYJ_LOCUS2659	0.783043	0.490535	1.27548	ACD12136.1 beta-1,4-endoglucanase [Bursaphelenchus xylophilus]	-
gene-BXYJ_LOCUS9181	0.919491	1.58891	0.390508	CRZ25777.1 Bm2387 [Brugia malayi]	-
gene-BXYJ_LOCUS11348	1.80573	2.47279	0.805731	AYV64575.1 cathepsin L-like cysteine proteinase [Bursaphelenchus xylophilus]	K01373
gene-BXYJ_LOCUS9718	0.913123	1.79661	1.974	AYV64575.1 cathepsin L-like cysteine proteinase [Bursaphelenchus xylophilus]	K01365
gene-BXYJ_LOCUS9721	0.648259	0.990159	1.01848	AYV64575.1 cathepsin L-like cysteine proteinase [Bursaphelenchus xylophilus]	K01365
gene-BXYJ_LOCUS11424	0.847102	1.27425	0.666167	VDM61055.1 unnamed protein product [Angiostrongylus costaricensis]	-
gene-BXYJ_LOCUS6866	0.678709	1.28997	0.921431	KAE9552758.1 hypothetical protein FO519_004020 [Halicephalobus sp. NKZ332]	-
gene-BXYJ_LOCUS11253	1.09193	0.351256	0.554454	TKR95178.1 hypothetical protein L596_009381 [Steinernema carpocapsae]	-
gene-BXYJ_LOCUS4250	0.931137	1.08769	0.82032	EYB84567.1 hypothetical protein Y032_0314g2233 [Ancylostoma ceylanicum]	-
gene-BXYJ_LOCUS3538	0.743825	0.886596	1.07338	XP_024509132.1 Cystathionine beta-synthase [Strongyloides ratti]	K01738
gene-BXYJ_LOCUS15302	1.01857	1.15069	1.27328	AJG01371.1 cytochrome P450 33C9 [Bursaphelenchus xylophilus]	-
gene-BXYJ_LOCUS8087	0.690409	0.402441	1.05106	ATI94124.1 cytochrome P450-33C2 [Bursaphelenchus xylophilus]	-
gene-BXYJ_LOCUS10354	0.686685	1.08848	0.549208	VDD87309.1 unnamed protein product [Enterobius vermicularis]	K01363
gene-BXYJ_LOCUS7510	1.16935	0.72976	0.448656	KAE9553261.1 hypothetical protein FO519_003519 [Halicephalobus sp. NKZ332]	K01593
gene-BXYJ_LOCUS9588	1.20692	1.03046	0.997549	KHN81484.1 putative dynein light chain 2, cytoplasmic [Toxocara canis]	-
gene-BXYJ_LOCUS6502	0.81693	1.04906	0.702725	TMS36830.1 hypothetical protein L596_003908 [Steinernema carpocapsae]	-
gene-BXYJ_LOCUS13743	0.971021	1.22882	1.41709	XP_013307499.1 eukaryotic aspartyl protease [Necator americanus]	K01379
gene-BXYJ_LOCUS14100	0.682971	1.13274	1.60876	XP_013307987.1 eukaryotic aspartyl protease [Necator americanus]	K01379
gene-BXYJ_LOCUS3621	0.706572	0.737759	1.47659	KHN79793.1 Excitatory amino acid transporter [Toxocara canis]	-
gene-BXYJ_LOCUS8312	0.701005	0.689158	1.03471	KAE9549789.1 hypothetical protein FO519_006997 [Halicephalobus sp. NKZ332]	-
gene-BXYJ_LOCUS15385	1.00127	0.853567	0.463184	KAE9550921.1 hypothetical protein FO519_005857 [Halicephalobus sp. NKZ332]	-
gene-BXYJ_LOCUS12237	0.85905	1.27622	0.68424	AOC59164.1 fatty-acid and retinol-binding protein 8 [Aphelenchoides besseyi]	-
gene-BXYJ_LOCUS9789	1.82793	1.60331	1.36506	VDN58852.1 unnamed protein product [Dracunculus medinensis]	-
gene-BXYJ_LOCUS8104	0.314697	0.250456	1.37967	ADR74384.1 putative glutamate-gated chloride channel [Brugia malayi]	-
gene-BXYJ_LOCUS5155	1.23777	1.04142	0.778138	TMS34859.1 hypothetical protein L596_002366 [Steinernema carpocapsae]	K00799
gene-BXYJ_LOCUS5416	1.65481	2.32878	2.02554	KAE9553765.1 hypothetical protein FO519_003033 [Halicephalobus sp. NKZ332]	K04097
gene-BXYJ_LOCUS2951	0.975585	1.03971	0.85061	APZ88401.1 GPX-5 [Bursaphelenchus xylophilus]	K00432
gene-BXYJ_LOCUS10528	0.943296	0.83408	1.68312	TMS39371.1 hypothetical protein L596_005906 [Steinernema carpocapsae]	K13506
gene-BXYJ_LOCUS14407	0.900634	0.781966	1.75353	XP_024500310.1 Nitrogen permease regulator 2-like protein [Strongyloides ratti]	K01800
gene-BXYJ_LOCUS3263	1.01686	0.69156	0.536302	VDM29039.1 unnamed protein product [Toxocara canis]	-
gene-BXYJ_LOCUS9672	0.80287	0.532924	1.17115	PDM80117.1 hydrolase [Pristionchus pacificus]	-
gene-BXYJ_LOCUS11660	0.799625	0.498474	1.02054	KHN82267.1 putative imidazolonepropionase [Toxocara canis]	K01468
gene-BXYJ_LOCUS706	1.29828	0.962604	0.923096	KAE9550790.1 hypothetical protein FO519_005993, partial [Halicephalobus sp. NKZ332]	-
gene-BXYJ_LOCUS5634	1.03172	0.12956	-0.182995	KFM82870.1 Legumain, partial [Stegodyphus mimosarum]	K01369
gene-BXYJ_LOCUS5635	1.24644	0.9704	0.325964	GBN11912.1 Legumain [Araneus ventricosus]	K01369
gene-BXYJ_LOCUS7313	0.437243	1.20423	0.751634	KJH41698.1 leucine Rich repeat-containing domain protein [Dictyocaulus viviparus]	-
gene-BXYJ_LOCUS12444	0.868035	0.879048	1.02252	KHN86314.1 Lipase -like protein [Toxocara canis]	-
gene-BXYJ_LOCUS14720	0.993899	0.978964	1.62414	KAF1752067.1 hypothetical protein GCK72_018621 [Caenorhabditis remanei]	K15728
gene-BXYJ_LOCUS1206	0.499825	0.692571	1.07543	CDJ84211.1 Marvel domain containing protein [Haemonchus contortus]	-
gene-BXYJ_LOCUS11669	1.20936	1.05121	0.858793	KAE9554375.1 hypothetical protein FO519_002434 [Halicephalobus sp. NKZ332]	K01011
gene-BXYJ_LOCUS6578	0.625038	0.820379	1.11779	TKR63602.1 hypothetical protein L596_027412 [Steinernema carpocapsae]	K13403
gene-BXYJ_LOCUS10234	0.808784	1.09314	0.991633	KAE9555836.1 hypothetical protein FO519_000921 [Halicephalobus sp. NKZ332]	-
gene-BXYJ_LOCUS651	1.19708	1.56955	1.01042	KAE9556292.1 hypothetical protein FO519_000475 [Halicephalobus sp. NKZ332]	-
gene-BXYJ_LOCUS7709	0.963931	1.36751	0.869603	KAE9554842.1 hypothetical protein FO519_001957 [Halicephalobus sp. NKZ332]	-
gene-BXYJ_LOCUS13834	0.799472	1.18222	0.910985	EPB69291.1 nematode cuticle collagen domain protein [Ancylostoma ceylanicum]	-
gene-BXYJ_LOCUS13255	1.90689	1.62205	2.06609	VDK17652.1 unnamed protein product, partial [Anisakis simplex]	-
gene-BXYJ_LOCUS3815	0.8158	0.928684	1.09172	VDM39280.1 unnamed protein product [Toxocara canis]	-
gene-BXYJ_LOCUS5609	1.36923	1.31657	0.945552	EYC15401.1 hypothetical protein Y032_0037g3500 [Ancylostoma ceylanicum]	-
gene-BXYJ_LOCUS1548	0.792042	0.456899	1.06561	ABW05396.1 paramyosin isoform 3 [Dictyocaulus viviparus]	-
gene-BXYJ_LOCUS9946	0.892697	1.07375	1.05687	KAE9554866.1 hypothetical protein FO519_001894 [Halicephalobus sp. NKZ332]	-
gene-BXYJ_LOCUS12740	0.756606	0.86598	1.02206	KAE9548554.1 hypothetical protein FO519_008236 [Halicephalobus sp. NKZ332]	-
gene-BXYJ_LOCUS4713	1.09311	1.78713	1.21444	KAE9555806.1 hypothetical protein FO519_001020 [Halicephalobus sp. NKZ332]	-
gene-BXYJ_LOCUS13618	0.809695	0.379772	1.02035	TKR95985.1 hypothetical protein L596_010072 [Steinernema carpocapsae]	K05658
gene-BXYJ_LOCUS10133	0.800895	1.45496	0.107202	VDN05220.1 unnamed protein product [Thelazia callipaeda]	K14410
gene-BXYJ_LOCUS12411	0.925012	0.614935	1.00791	KAE9547561.1 hypothetical protein FO519_009227 [Halicephalobus sp. NKZ332]	K16860
gene-BXYJ_LOCUS10552	0.713259	0.0843777	1.12068	KAE9556115.1 hypothetical protein FO519_000603 [Halicephalobus sp. NKZ332]	K04511
gene-BXYJ_LOCUS2067	1.12018	2.11247	1.57378	XP_030750215.1 protein lin-28 homolog [Sitophilus oryzae]	-
gene-BXYJ_LOCUS3550	1.06427	0.847792	0.917755	TMS35352.1 hypothetical protein L596_002775 [Steinernema carpocapsae]	-
gene-BXYJ_LOCUS6903	0.839747	0.95231	1.00986	XP_024505567.1 Serine/threonine-protein kinase pim-2 [Strongyloides ratti]	-
gene-BXYJ_LOCUS219	0.898351	0.733532	1.29406	KAE9556270.1 hypothetical protein FO519_000453 [Halicephalobus sp. NKZ332]	-
gene-BXYJ_LOCUS1443	0.728905	1.19985	0.528274	KFM77498.1 hypothetical protein X975_14777, partial [Stegodyphus mimosarum]	-
gene-BXYJ_LOCUS7039	0.835212	1.17778	0.618095	TKR77349.1 hypothetical protein L596_018344 [Steinernema carpocapsae]	-
gene-BXYJ_LOCUS10106	1.08693	0.888944	0.235314	KAE9420294.1 hypothetical protein Angca_004968 [Angiostrongylus cantonensis]	K11099
gene-BXYJ_LOCUS7737	1.4631	0.920311	0.58945	CDJ86525.1 Src homology-3 and Tyrosine protein kinase domain containing protein [Haemonchus contortus]	K04417
gene-BXYJ_LOCUS11929	0.806215	0.925878	1.19031	VDD90668.1 unnamed protein product [Enterobius vermicularis]	K15789
gene-BXYJ_LOCUS7597	0.878935	0.612901	1.228	KAE9549093.1 hypothetical protein FO519_007693 [Halicephalobus sp. NKZ332]	K00453
gene-BXYJ_LOCUS3898	0.675513	0.680307	1.08038	KAE9553672.1 hypothetical protein FO519_003120 [Halicephalobus sp. NKZ332]	-
gene-BXYJ_LOCUS14684	0.811837	0.875965	1.31577	KAE9547891.1 hypothetical protein FO519_008895 [Halicephalobus sp. NKZ332]	-
gene-BXYJ_LOCUS6386	1.00351	0.699259	0.69136	PDM67616.1 hypothetical protein PRIPAC_45660 [Pristionchus pacificus]	-
gene-BXYJ_LOCUS3423	0.813069	0.834295	1.09628	CAP21261.1 Protein CBG24721 [Caenorhabditis briggsae]	K00699
gene-BXYJ_LOCUS12807	4.00963	3.31159	3.34239	ADV57652.1 venom allergen-like protein 1 [Bursaphelenchus mucronatus]	-
gene-BXYJ_LOCUS12702	1.26062	0.803788	0.085156	KAE9553920.1 hypothetical protein FO519_002846 [Halicephalobus sp. NKZ332]	-
gene-BXYJ_LOCUS10030	2.11168	1.75723	1.35119	TMS38172.1 hypothetical protein L596_004952 [Steinernema carpocapsae]	-
gene-BXYJ_LOCUS10068	1.70962	1.35555	2.34195	-	-
gene-BXYJ_LOCUS10098	1.10342	0.42106	0.979363	KAE9548305.1 hypothetical protein FO519_008481 [Halicephalobus sp. NKZ332]	K01187
gene-BXYJ_LOCUS10165	2.30232	1.95831	2.7515	-	-
gene-BXYJ_LOCUS10293	2.10884	1.96182	2.38099	-	-
gene-BXYJ_LOCUS10331	2.64061	2.95785	1.26236	KAE9555101.1 hypothetical protein FO519_001676 [Halicephalobus sp. NKZ332]	-
gene-BXYJ_LOCUS10627	1.79814	1.36138	1.23053	-	-
gene-BXYJ_LOCUS10631	1.79814	1.36138	1.23053	-	-
gene-BXYJ_LOCUS10670	1.40211	0.903617	0.596592	-	-
gene-BXYJ_LOCUS10772	4.23935	3.25964	3.01767	-	-
gene-BXYJ_LOCUS10865	0.924487	0.531955	1.09919	TKR60716.1 hypothetical protein L596_027919 [Steinernema carpocapsae]	-
gene-BXYJ_LOCUS11039	0.98044	1.21827	1.26543	-	-
gene-BXYJ_LOCUS11304	0.92226	1.64064	0.874039	VIO99047.1 conserved hypothetical protein [Brugia malayi]	-
gene-BXYJ_LOCUS11455	1.03438	0.339644	0.387463	-	-
gene-BXYJ_LOCUS11556	1.1605	1.00489	1.10915	-	-
gene-BXYJ_LOCUS11557	1.54238	2.17529	2.59301	-	-
gene-BXYJ_LOCUS11574	0.902982	1.10283	0.748926	KAE9553965.1 hypothetical protein FO519_002829 [Halicephalobus sp. NKZ332]	-
gene-BXYJ_LOCUS11730	1.97497	2.23041	1.13871	-	-
gene-BXYJ_LOCUS11754	1.01096	0.997903	0.516301	VDN58439.1 unnamed protein product [Dracunculus medinensis]	-
gene-BXYJ_LOCUS11930	0.91001	0.813852	1.00126	-	-
gene-BXYJ_LOCUS12023	1.34689	1.64491	1.66407	-	-
gene-BXYJ_LOCUS12145	0.928726	1.09301	0.911965	-	-
gene-BXYJ_LOCUS12383	1.0948	0.687562	0.0171501	TKR71748.1 hypothetical protein L596_019297 [Steinernema carpocapsae]	-
gene-BXYJ_LOCUS12386	1.08171	0.823336	0.874884	-	-
gene-BXYJ_LOCUS12419	1.09517	0.648401	0.493272	KAE9547957.1 hypothetical protein FO519_008834 [Halicephalobus sp. NKZ332]	-
gene-BXYJ_LOCUS1245	0.996867	1.41573	0.754751	KAE9552381.1 hypothetical protein FO519_004394 [Halicephalobus sp. NKZ332]	-
gene-BXYJ_LOCUS12559	1.05598	1.26152	0.723409	KAE9552314.1 hypothetical protein FO519_004471 [Halicephalobus sp. NKZ332]	-
gene-BXYJ_LOCUS127	2.25261	3.04385	2.25634	-	-
gene-BXYJ_LOCUS12800	1.57541	2.54146	1.08326	-	-
gene-BXYJ_LOCUS12857	4.43118	3.09085	2.666	-	-
gene-BXYJ_LOCUS12861	1.43445	1.68767	0.884988	-	-
gene-BXYJ_LOCUS13331	2.02795	2.73194	2.05236	-	-
gene-BXYJ_LOCUS13505	1.65294	1.2115	2.06041	KAE9550505.1 hypothetical protein FO519_006279 [Halicephalobus sp. NKZ332]	K12307
gene-BXYJ_LOCUS13925	0.771577	1.61587	0.676727	-	-
gene-BXYJ_LOCUS14093	1.49948	1.99266	1.49948	-	-
gene-BXYJ_LOCUS14094	0.797811	1.05031	0.61952	VDK56420.1 unnamed protein product [Anisakis simplex]	-
gene-BXYJ_LOCUS14260	1.52185	1.8241	1.55852	TKR80313.1 hypothetical protein L596_014402 [Steinernema carpocapsae]	-
gene-BXYJ_LOCUS14296	0.933766	1.01947	0.471621	KHJ87847.1 hypothetical protein OESDEN_12369, partial [Oesophagostomum dentatum]	-
gene-BXYJ_LOCUS14620	1.02312	0.917972	0.784725	-	-
gene-BXYJ_LOCUS14761	0.67829	1.11789	0.572128	TKR73502.1 hypothetical protein L596_020804 [Steinernema carpocapsae]	-
gene-BXYJ_LOCUS14795	0.529161	1.02711	1.02999	KAE9555393.1 hypothetical protein FO519_001405 [Halicephalobus sp. NKZ332]	-
gene-BXYJ_LOCUS14844	0.96971	1.02903	0.927165	TKR58808.1 hypothetical protein L596_030208 [Steinernema carpocapsae]	-
gene-BXYJ_LOCUS15013	0.873654	0.419511	1.24399	KHN86576.1 hypothetical protein Tcan_00094 [Toxocara canis]	-
gene-BXYJ_LOCUS15120	0.670477	1.12026	0.515415	TKR81125.1 hypothetical protein L596_015057 [Steinernema carpocapsae]	-
gene-BXYJ_LOCUS15215	0.879243	0.796602	1.1698	-	-
gene-BXYJ_LOCUS15288	0.683841	1.57895	0.757882	TKR81592.1 hypothetical protein L596_015438 [Steinernema carpocapsae]	-
gene-BXYJ_LOCUS15373	2.08308	1.73334	1.42556	-	-
gene-BXYJ_LOCUS15472	0.950932	0.851063	1.12219	XP_003103685.1 hypothetical protein CRE_19271 [Caenorhabditis remanei]	-
gene-BXYJ_LOCUS15523	0.568284	2.16068	1.12691	-	-
gene-BXYJ_LOCUS15550	2.02795	2.73194	2.05236	-	-
gene-BXYJ_LOCUS15586	0.257432	1.82924	1.09416	-	-
gene-BXYJ_LOCUS15664	1.45904	1.23952	1.7361	-	-
gene-BXYJ_LOCUS15692	1.12963	0.969159	0.564038	ACI49177.1 hypothetical protein Csp3_JD02.005 [Caenorhabditis angaria]	-
gene-BXYJ_LOCUS15858	2.21299	2.50635	3.02438	-	-
gene-BXYJ_LOCUS15861	0.931428	1.11584	0.2319	-	-
gene-BXYJ_LOCUS1946	0.851744	1.00236	0.414489	-	-
gene-BXYJ_LOCUS1956	1.28661	1.08225	0.89163	-	-
gene-BXYJ_LOCUS1996	1.24398	0.88731	1.77302	-	-
gene-BXYJ_LOCUS2265	0.900713	0.980585	1.3337	TKR62236.1 hypothetical protein L596_026224 [Steinernema carpocapsae]	-
gene-BXYJ_LOCUS2295	1.1587	0.431716	0.590544	KIH57143.1 integrase core domain protein [Ancylostoma duodenale]	K11187
gene-BXYJ_LOCUS2531	0.744583	1.02911	0.701086	-	-
gene-BXYJ_LOCUS2630	1.27761	2.50499	0.588998	KHN89066.1 hypothetical protein Tcan_17985 [Toxocara canis]	-
gene-BXYJ_LOCUS2655	1.27673	1.04827	0.740913	-	-
gene-BXYJ_LOCUS2864	1.58129	2	1.33726	TKR70594.1 hypothetical protein L596_022599 [Steinernema carpocapsae]	-
gene-BXYJ_LOCUS2965	1.37288	1.58618	2.10136	XP_024499751.1 Hypothetical protein SRAE_X000227900 [Strongyloides ratti]	-
gene-BXYJ_LOCUS3018	1.17942	0.561464	0.97541	-	-
gene-BXYJ_LOCUS3034	0.918934	0.771132	1.04851	-	-
gene-BXYJ_LOCUS3099	1.50343	2.43178	1.45799	-	-
gene-BXYJ_LOCUS3142	0.52263	1.31499	0.570602	TMS32414.1 hypothetical protein L596_000253 [Steinernema carpocapsae]	-
gene-BXYJ_LOCUS3215	0.713507	1.13354	0.984705	-	-
gene-BXYJ_LOCUS3216	0.918449	1.10638	0.409884	-	-
gene-BXYJ_LOCUS3433	0.480374	0.878743	1.11029	-	-
gene-BXYJ_LOCUS3471	0.764398	0.736644	1.10404	TMS34000.1 hypothetical protein L596_001670 [Steinernema carpocapsae]	K01904
gene-BXYJ_LOCUS3522	0.806763	1.25923	0.297681	XP_013292761.1 hypothetical protein NECAME_14708 [Necator americanus]	-
gene-BXYJ_LOCUS374	1.97056	2.29248	1.65141	-	-
gene-BXYJ_LOCUS4085	1.04366	0.698882	0.866298	-	-
gene-BXYJ_LOCUS4163	0.501413	1.21204	0.855256	KAE9547649.1 hypothetical protein FO519_009139 [Halicephalobus sp. NKZ332]	-
gene-BXYJ_LOCUS4666	3.83757	5.68078	3.5025	-	-
gene-BXYJ_LOCUS4701	1.08359	1.50458	0.723744	-	-
gene-BXYJ_LOCUS4865	1.10714	0.914076	0.857323	EYB94816.1 hypothetical protein Y032_0167g136 [Ancylostoma ceylanicum]	-
gene-BXYJ_LOCUS4973	1.22361	0.564985	0.619055	-	-
gene-BXYJ_LOCUS4976	1.22681	0.768305	0.803854	-	-
gene-BXYJ_LOCUS4987	1.65081	1.56626	1.93131	-	-
gene-BXYJ_LOCUS5073	1.65959	1.30835	0.849598	-	-
gene-BXYJ_LOCUS5128	0.823336	0.993029	1.10794	-	-
gene-BXYJ_LOCUS5129	0.639184	0.437055	1.03836	-	-
gene-BXYJ_LOCUS5205	1.52874	0.862881	1.3319	XP_003110652.1 hypothetical protein CRE_05713 [Caenorhabditis remanei]	-
gene-BXYJ_LOCUS5208	1.22476	1.0919	0.991685	-	-
gene-BXYJ_LOCUS531	0.981157	1.32494	0.574254	-	-
gene-BXYJ_LOCUS5330	0.891528	2.27812	1.23867	-	-
gene-BXYJ_LOCUS5340	1.78716	1.35164	1.32965	-	-
gene-BXYJ_LOCUS5463	2.97269	2.32912	2.22497	-	-
gene-BXYJ_LOCUS5547	0.794502	0.635659	1.12049	KAE9556540.1 hypothetical protein FO519_000234 [Halicephalobus sp. NKZ332]	-
gene-BXYJ_LOCUS556	1.06683	2.85455	1.81444	-	-
gene-BXYJ_LOCUS559	1.94555	3.38977	2.70454	-	-
gene-BXYJ_LOCUS5667	2.00922	2.34759	2.58188	-	-
gene-BXYJ_LOCUS5752	0.583012	0.768131	1.01814	-	-
gene-BXYJ_LOCUS6107	0.53529	1.17911	0.480879	TMS37221.1 hypothetical protein L596_004198 [Steinernema carpocapsae]	-
gene-BXYJ_LOCUS6199	0.837368	0.887306	1.18937	VDM58065.1 unnamed protein product [Angiostrongylus costaricensis]	-
gene-BXYJ_LOCUS6263	0.664479	1.17727	0.187474	-	-
gene-BXYJ_LOCUS6422	0.778977	0.881753	1.06342	PAV86516.1 hypothetical protein WR25_24249 [Diploscapter pachys]	-
gene-BXYJ_LOCUS6423	0.814201	0.917902	1.12463	KAE9550707.1 hypothetical protein FO519_006073, partial [Halicephalobus sp. NKZ332]	-
gene-BXYJ_LOCUS6513	0.441942	0.591285	1.06087	KAE9556357.1 hypothetical protein FO519_000397 [Halicephalobus sp. NKZ332]	-
gene-BXYJ_LOCUS6722	0.907102	0.901174	1.07365	-	-
gene-BXYJ_LOCUS6852	1.13247	1.16333	0.872196	EYC10236.1 hypothetical protein Y032_0057g2839 [Ancylostoma ceylanicum]	-
gene-BXYJ_LOCUS6853	0.837856	1.26556	0.808628	KAE9556449.1 hypothetical protein FO519_000334 [Halicephalobus sp. NKZ332]	-
gene-BXYJ_LOCUS6884	0.661607	1.05404	0.579661	KAE9556526.1 hypothetical protein FO519_000220 [Halicephalobus sp. NKZ332]	-
gene-BXYJ_LOCUS7010	2.91648	1.92125	2.48543	-	-
gene-BXYJ_LOCUS7128	0.283725	1.01015	0.294579	-	-
gene-BXYJ_LOCUS7212	1.64598	1.95843	0.99769	-	-
gene-BXYJ_LOCUS7291	2.30497	0.769387	1.77213	-	-
gene-BXYJ_LOCUS7750	2.16461	1.44877	1.56397	-	-
gene-BXYJ_LOCUS7795	0.540519	1.08102	0.498842	VDN51803.1 unnamed protein product [Dracunculus medinensis]	-
gene-BXYJ_LOCUS7814	1.99612	2.20736	0.992223	-	-
gene-BXYJ_LOCUS8097	0.823122	0.968625	1.11302	-	-
gene-BXYJ_LOCUS8166	1.03947	0.85185	0.0892824	-	-
gene-BXYJ_LOCUS8167	1.22255	0.615659	-0.568437	-	-
gene-BXYJ_LOCUS8170	1.00023	0.921689	-0.069558	-	-
gene-BXYJ_LOCUS8171	1.03805	0.998595	0.21479	-	-
gene-BXYJ_LOCUS8181	1.15669	0.936326	0.297204	-	-
gene-BXYJ_LOCUS8555	1.1357	0.769468	0.989308	-	-
gene-BXYJ_LOCUS8585	1.23622	1.6223	0.852193	-	-
gene-BXYJ_LOCUS8729	1.10754	1.04341	1.14788	-	-
gene-BXYJ_LOCUS8757	0.873033	0.652459	1.04965	-	-
gene-BXYJ_LOCUS8789	1.04236	0.873762	0.210126	-	-
gene-BXYJ_LOCUS8803	0.806655	0.807705	1.11868	-	-
gene-BXYJ_LOCUS8835	0.494576	-0.0152668	1.06398	VDM99163.1 unnamed protein product, partial [Thelazia callipaeda]	-
gene-BXYJ_LOCUS8863	1.03468	0.604208	0.654795	-	-
gene-BXYJ_LOCUS8873	0.788276	1.16575	0.68203	EPB77604.1 hypothetical protein ANCCEY_03276 [Ancylostoma ceylanicum]	-
gene-BXYJ_LOCUS8893	0.842851	0.710036	1.08263	-	-
gene-BXYJ_LOCUS8954	0.925879	1.32697	0.429302	VBB29329.1 unnamed protein product [Acanthocheilonema viteae]	-
gene-BXYJ_LOCUS9127	0.782076	0.710419	1.00186	KAE9547522.1 hypothetical protein FO519_009266 [Halicephalobus sp. NKZ332]	-
gene-BXYJ_LOCUS9166	1.38231	1.08086	0.907431	KAE9553520.1 hypothetical protein FO519_003269 [Halicephalobus sp. NKZ332]	K19770
gene-BXYJ_LOCUS9182	0.852229	1.02182	0.64574	KAE9556435.1 hypothetical protein FO519_000320 [Halicephalobus sp. NKZ332]	-
gene-BXYJ_LOCUS9591	1.20074	0.756307	0.446141	KAE9555038.1 hypothetical protein FO519_001784 [Halicephalobus sp. NKZ332]	-
gene-BXYJ_LOCUS9708	1.72849	1.26116	1.07232	-	-
gene-BXYJ_LOCUS9731	0.889817	0.91427	1.29691	-	-
gene-BXYJ_LOCUS9854	0.221468	1.76515	0.374026	-	-
gene-BXYJ_LOCUS9979	4.89077	4.81421	4.74775	-	-
MSTRG.11997	1.96834	2.20002	1.50059	-	-
MSTRG.15207	0.883458	1.37793	1.3704	-	-
MSTRG.15368	1.31732	1.73582	1.0905	-	-
MSTRG.15417	0.750729	1.20704	0.465989	-	-
MSTRG.15603	1.01293	0.596488	0.557999	Bm4176, partial [Brugia malayi]	-
MSTRG.4656	1.6116	1.86384	2.20241	-	-
MSTRG.5357	1.11772	0.994542	0.31	-	-
MSTRG.7818	1.00202	0.735619	0.495517	-	-
MSTRG.8260	1.14986	1.09062	0.496989	-	-

## Sheet: Table S4
Table S4 Core genes in the network.
Gene ID	Log2(FC)			Description	K_ID
	CKvsT24	CKvsT30	CKvsT36
gene-BXYJ_LOCUS10084	1.32095	1.31766	1.59963	KAE9552229.1 hypothetical protein FO519_004573 [Halicephalobus sp. NKZ332]	K00799
gene-BXYJ_LOCUS10203	1.43556	1.43874	2.09731	KAE9547668.1 hypothetical protein FO519_009120 [Halicephalobus sp. NKZ332]	K00699
gene-BXYJ_LOCUS10592	2.52428	2.74688	2.6747	EYB93833.1 hypothetical protein Y032_0178g657 [Ancylostoma ceylanicum]	K00699
gene-BXYJ_LOCUS10936	-0.66541	-0.625962	-0.875413	TKR57649.1 hypothetical protein L596_030323 [Steinernema carpocapsae]	K00162
gene-BXYJ_LOCUS11127	1.47542	1.31147	1.99744	KAE9547519.1 hypothetical protein FO519_009271 [Halicephalobus sp. NKZ332]	K13299
gene-BXYJ_LOCUS11831	0.438443	0.494052	0.64633	EYC20933.1 hypothetical protein Y032_0020g14 [Ancylostoma ceylanicum]	K00121
gene-BXYJ_LOCUS1201	0.369266	0.391399	0.501039	VDM40171.1 unnamed protein product [Toxocara canis]	-
gene-BXYJ_LOCUS12396	-0.578491	-0.661269	-0.772166	KAE9548348.1 hypothetical protein FO519_008442 [Halicephalobus sp. NKZ332]	-
gene-BXYJ_LOCUS12787	-0.470379	-0.438131	-0.709096	VBB32920.1 unnamed protein product [Acanthocheilonema viteae]	K14464
gene-BXYJ_LOCUS12894	1.0286	0.849572	1.20822	VDD88976.1 unnamed protein product [Enterobius vermicularis]	K14464
gene-BXYJ_LOCUS13256	1.66191	1.69812	1.85612	KAE9548627.1 hypothetical protein FO519_008162 [Halicephalobus sp. NKZ332]	K01637
gene-BXYJ_LOCUS13970	0.462781	0.422852	0.538417	KAE9549543.1 hypothetical protein FO519_007243 [Halicephalobus sp. NKZ332]	-
gene-BXYJ_LOCUS14113	1.40535	1.37785	1.63088	TKR60473.1 hypothetical protein L596_027715 [Steinernema carpocapsae]	K01369
gene-BXYJ_LOCUS14579	0.581519	0.621812	0.700862	AVA09713.1 putative effector protein [Heterodera avenae]	-
gene-BXYJ_LOCUS15069	-0.78882	-0.553298	-0.885143	TKR94959.1 hypothetical protein L596_009185 [Steinernema carpocapsae]	-
gene-BXYJ_LOCUS15242	0.636726	0.682902	0.794902	KHN75145.1 Propionyl-CoA carboxylase beta chain, mitochondrial [Toxocara canis]	K01966
gene-BXYJ_LOCUS2320	-0.536746	-0.538293	-0.669464	KAE9548662.1 hypothetical protein FO519_008129 [Halicephalobus sp. NKZ332]	-
gene-BXYJ_LOCUS281	2.82084	2.32215	2.94014	CDJ96862.1 Flavin-containing monooxygenase FMO domain containing protein [Haemonchus contortus]	K00485
gene-BXYJ_LOCUS282	2.26641	2.1239	2.41339	EGT50655.1 hypothetical protein CAEBREN_32446 [Caenorhabditis brenneri]	K00485
gene-BXYJ_LOCUS2999	1.14581	1.09903	1.18627	TMS35398.1 hypothetical protein L596_002810 [Steinernema carpocapsae]	K11538
gene-BXYJ_LOCUS3021	0.920894	1.0526	1.18875	TKR89148.1 hypothetical protein L596_013292 [Steinernema carpocapsae]	-
gene-BXYJ_LOCUS3278	1.39018	1.3519	1.59931	KAE9547937.1 hypothetical protein FO519_008853 [Halicephalobus sp. NKZ332]	-
gene-BXYJ_LOCUS3423	0.813069	0.834295	1.09628	CAP21261.1 Protein CBG24721 [Caenorhabditis briggsae]	K00699
gene-BXYJ_LOCUS3489	0.556359	0.566435	0.719168	KAF1751085.1 hypothetical protein GCK72_017637 [Caenorhabditis remanei]	-
gene-BXYJ_LOCUS3657	1.38962	1.47573	1.88028	-	-
gene-BXYJ_LOCUS3734	0.541116	0.596522	0.807456	KAE9552008.1 hypothetical protein FO519_004771 [Halicephalobus sp. NKZ332]	K00500
gene-BXYJ_LOCUS3747	-0.222775	-0.152042	-0.246691	KAE9548602.1 hypothetical protein FO519_008187 [Halicephalobus sp. NKZ332]	K12493
gene-BXYJ_LOCUS3748	-0.219175	-0.193308	-0.258403	KAE9548603.1 hypothetical protein FO519_008188 [Halicephalobus sp. NKZ332]	-
gene-BXYJ_LOCUS3758	-0.278433	-0.305621	-0.367612	VDN59498.1 unnamed protein product [Dracunculus medinensis]	K13239
gene-BXYJ_LOCUS3790	0.199892	0.181987	0.265327	KAE9552443.1 hypothetical protein FO519_004351 [Halicephalobus sp. NKZ332]	K18695
gene-BXYJ_LOCUS3826	0.222593	0.20197	0.243421	KHN75793.1 R3H domain-containing protein 4 [Toxocara canis]	-
gene-BXYJ_LOCUS3836	1.65643	1.4174	1.88849	VDO98486.1 unnamed protein product [Heligmosomoides polygyrus]	K00128
gene-BXYJ_LOCUS3846	-0.250084	-0.301983	-0.421747	TKR95511.1 hypothetical protein L596_009672 [Steinernema carpocapsae]	-
gene-BXYJ_LOCUS3853	-0.605121	-0.471692	-0.64488	KHN86074.1 hypothetical protein Tcan_17837 [Toxocara canis]	-
gene-BXYJ_LOCUS3889	4.1855	4.23551	4.74391	CDJ81011.1 Methyltransferase type 11 domain containing protein [Haemonchus contortus]	K05929
gene-BXYJ_LOCUS3933	0.432	0.484052	0.591064	-	-
gene-BXYJ_LOCUS4136	-0.472977	-0.28408	-0.525486	CAP24042.1 Protein CBG02480 [Caenorhabditis briggsae]	-
gene-BXYJ_LOCUS4231	-0.403371	-0.424536	-0.619059	CDP93851.1 BMA-NFI-1, isoform b [Brugia malayi]	-
gene-BXYJ_LOCUS4275	-0.730495	-0.66734	-0.764976	KAE9547577.1 hypothetical protein FO519_009208, partial [Halicephalobus sp. NKZ332]	-
gene-BXYJ_LOCUS4410	1.08319	1.08252	1.32048	-	-
gene-BXYJ_LOCUS4448	0.349863	0.288881	0.387808	KAE9553559.1 hypothetical protein FO519_003252 [Halicephalobus sp. NKZ332]	K00830
gene-BXYJ_LOCUS4665	0.179782	0.153126	0.200226	VDO28065.1 unnamed protein product [Haemonchus placei]	-
gene-BXYJ_LOCUS4778	2.52283	2.66913	2.74115	ARA71334.1 alcohol dehydrogenase [Bursaphelenchus xylophilus]	K13953
gene-BXYJ_LOCUS4841	0.785441	0.573508	0.883405	KAE9550478.1 hypothetical protein FO519_006316 [Halicephalobus sp. NKZ332]	-
gene-BXYJ_LOCUS4862	-0.219109	-0.185942	-0.194597	KAE9553017.1 hypothetical protein FO519_003778 [Halicephalobus sp. NKZ332]	-
gene-BXYJ_LOCUS5005	-0.288954	-0.322177	-0.554667	KAE9553664.1 hypothetical protein FO519_003112 [Halicephalobus sp. NKZ332]	-
gene-BXYJ_LOCUS5128	0.823336	0.993029	1.10794	-	-
gene-BXYJ_LOCUS5184	0.703069	0.680359	0.852621	KAE9555425.1 hypothetical protein FO519_001362 [Halicephalobus sp. NKZ332]	K13289
gene-BXYJ_LOCUS5276	7.36406	6.4274	7.68138	ARA71334.1 alcohol dehydrogenase [Bursaphelenchus xylophilus]	K13953
gene-BXYJ_LOCUS5284	0.475303	0.351523	0.539339	-	-
gene-BXYJ_LOCUS5415	1.72847	1.83767	1.72206	XP_003694329.2 uncharacterized protein LOC100863653 [Apis florea]	K04097
gene-BXYJ_LOCUS5460	0.898188	1.18065	1.29114	KAE9548091.1 hypothetical protein FO519_008697 [Halicephalobus sp. NKZ332]	-
gene-BXYJ_LOCUS5661	6.23822	6.13557	7.00543	TKR87269.1 hypothetical protein L596_011691 [Steinernema carpocapsae]	K01253
gene-BXYJ_LOCUS5663	1.32946	1.31435	1.53371	QFR04922.1 glutathione S-transferases sigma 1, partial [Bursaphelenchus xylophilus]	K04097
gene-BXYJ_LOCUS5675	4.20043	4.38304	4.62149	PAV80071.1 hypothetical protein WR25_25892 [Diploscapter pachys]	K04097
gene-BXYJ_LOCUS5679	3.0765	2.93208	3.23041	PAV80071.1 hypothetical protein WR25_25892 [Diploscapter pachys]	K04097
gene-BXYJ_LOCUS5680	3.34493	3.26644	3.78335	PAV80071.1 hypothetical protein WR25_25892 [Diploscapter pachys]	K04097
gene-BXYJ_LOCUS569	-0.216481	-0.169516	-0.261102	KAE9549330.1 hypothetical protein FO519_007465 [Halicephalobus sp. NKZ332]	-
gene-BXYJ_LOCUS5736	-0.763896	-0.704933	-0.74744	-	-
gene-BXYJ_LOCUS5767	-0.274039	-0.459688	-0.524827	XP_013295042.1 homeobox domain protein [Necator americanus]	-
gene-BXYJ_LOCUS5779	2.98231	3.09791	3.49346	PIO71709.1 4-hydroxyphenylpyruvate dioxygenase [Teladorsagia circumcincta]	K00457
gene-BXYJ_LOCUS5781	-0.473199	-0.695104	-0.76536	TKR77512.1 hypothetical protein L596_018471 [Steinernema carpocapsae]	K01895
gene-BXYJ_LOCUS5782	-1.15191	-0.835654	-1.31513	TKR77512.1 hypothetical protein L596_018471 [Steinernema carpocapsae]	K01895
gene-BXYJ_LOCUS5833	-0.350331	-0.323037	-0.344338	PDM66430.1 gla-3 [Pristionchus pacificus]	-
gene-BXYJ_LOCUS6000	0.545153	0.515302	0.509768	KAE9549793.1 hypothetical protein FO519_007001 [Halicephalobus sp. NKZ332]	-
gene-BXYJ_LOCUS6030	2.99277	2.55582	3.22033	-	-
gene-BXYJ_LOCUS6096	0.427635	0.396628	0.435472	RCN50987.1 hypothetical protein ANCCAN_02774 [Ancylostoma caninum]	-
gene-BXYJ_LOCUS6199	0.837368	0.887306	1.18937	VDM58065.1 unnamed protein product [Angiostrongylus costaricensis]	-
gene-BXYJ_LOCUS6214	0.717726	0.487332	0.923594	XP_024505145.1 Bckdha protein [Strongyloides ratti]	K00166
gene-BXYJ_LOCUS6223	0.316739	0.397342	0.538231	XP_024507781.1 Synaptosomal-associated protein 29 [Strongyloides ratti]	K08509
gene-BXYJ_LOCUS6257	-0.31418	-0.398679	-0.677869	KHN85958.1 Myelin regulatory factor [Toxocara canis]	-
gene-BXYJ_LOCUS6270	1.35014	1.14301	1.65824	KAE9551033.1 hypothetical protein FO519_005767 [Halicephalobus sp. NKZ332]	K00541
gene-BXYJ_LOCUS6310	-0.196519	-0.179159	-0.205548	ACZ13323.1 40S ribosomal protein S3a [Bursaphelenchus xylophilus]	K02984
gene-BXYJ_LOCUS6325	-0.346334	-0.315528	-0.403807	XP_001899177.1 Pao retrotransposon peptidase family protein [Brugia malayi]	-
gene-BXYJ_LOCUS6352	1.83623	1.71956	1.99423	KAE9547347.1 hypothetical protein FO519_009440 [Halicephalobus sp. NKZ332]	K00079
gene-BXYJ_LOCUS6402	-0.544022	-0.498777	-0.732819	XP_024509900.1 G protein-coupled receptor, rhodopsin-like family and GPCR, rhodopsin-like, 7TM domain-containing protein [Strongyloides ratti]	K04150
gene-BXYJ_LOCUS6423	0.814201	0.917902	1.12463	KAE9550707.1 hypothetical protein FO519_006073, partial [Halicephalobus sp. NKZ332]	-
gene-BXYJ_LOCUS6486	-0.15305	-0.230261	-0.245013	TKR68247.1 hypothetical protein L596_024253 [Steinernema carpocapsae]	-
gene-BXYJ_LOCUS65	0.675542	0.471394	0.734266	XP_024500310.1 Nitrogen permease regulator 2-like protein [Strongyloides ratti]	K01800
gene-BXYJ_LOCUS6512	0.527114	0.627556	0.728794	KAE9556358.1 hypothetical protein FO519_000398 [Halicephalobus sp. NKZ332]	-
gene-BXYJ_LOCUS66	1.93709	1.86382	2.15874	XP_024500310.1 Nitrogen permease regulator 2-like protein [Strongyloides ratti]	K01800
gene-BXYJ_LOCUS6608	-0.169741	-0.18369	-0.260803	VDM37502.1 unnamed protein product [Toxocara canis]	-
gene-BXYJ_LOCUS6666	0.455896	0.484835	0.536535	KAE9556537.1 hypothetical protein FO519_000231 [Halicephalobus sp. NKZ332]	K04374
gene-BXYJ_LOCUS6703	1.45926	1.56447	1.75142	EGT32183.1 hypothetical protein CAEBREN_24172 [Caenorhabditis brenneri]	-
gene-BXYJ_LOCUS6774	-0.308895	-0.247638	-0.380088	KAE9551346.1 hypothetical protein FO519_005461, partial [Halicephalobus sp. NKZ332]	-
gene-BXYJ_LOCUS6924	0.77717	0.839342	0.92332	KAE9555865.1 hypothetical protein FO519_000950 [Halicephalobus sp. NKZ332]	K00826
gene-BXYJ_LOCUS6971	0.535883	0.585886	0.525222	KAE9555843.1 hypothetical protein FO519_000928 [Halicephalobus sp. NKZ332]	K12657
gene-BXYJ_LOCUS7005	0.34208	0.41625	0.505622	TKR68318.1 hypothetical protein L596_024314 [Steinernema carpocapsae]	K07937
gene-BXYJ_LOCUS7058	-0.267194	-0.243424	-0.427345	VDK42097.1 unnamed protein product [Anisakis simplex]	-
gene-BXYJ_LOCUS7089	0.974187	1.12035	1.08219	AJH66211.1 sigma class glutathione S-transferase [Baylisascaris schroederi]	K00799
gene-BXYJ_LOCUS7132	-0.993172	-0.802474	-1.29277	KAE9550197.1 hypothetical protein FO519_006584 [Halicephalobus sp. NKZ332]	-
gene-BXYJ_LOCUS7154	-0.53923	-0.555793	-0.808205	KHN74373.1 Dwarfin sma-2 [Toxocara canis]	K04676
gene-BXYJ_LOCUS7226	-0.474714	-0.453523	-0.724644	-	-
gene-BXYJ_LOCUS7256	0.619022	0.573531	0.735268	KAE9554667.1 hypothetical protein FO519_002077 [Halicephalobus sp. NKZ332]	-
gene-BXYJ_LOCUS7308	0.576178	0.769859	0.75777	KAE9554670.1 hypothetical protein FO519_002080 [Halicephalobus sp. NKZ332]	K03841
gene-BXYJ_LOCUS7345	-0.347559	-0.266605	-0.360555	VDK51946.1 unnamed protein product [Anisakis simplex]	-
gene-BXYJ_LOCUS7477	1.23136	1.20277	1.25536	EGT36623.1 hypothetical protein CAEBREN_23820 [Caenorhabditis brenneri]	-
gene-BXYJ_LOCUS7485	0.6899	0.876054	0.727614	PIC17849.1 hypothetical protein B9Z55_023946 [Caenorhabditis nigoni]	-
gene-BXYJ_LOCUS7586	-0.170392	-0.127557	-0.255432	ACZ13325.1 elongation factor 1 beta [Bursaphelenchus xylophilus]	-
gene-BXYJ_LOCUS7618	1.65711	1.91167	2.07008	-	-
gene-BXYJ_LOCUS7874	-0.568721	-0.558866	-1.2045	KAE9550216.1 hypothetical protein FO519_006561 [Halicephalobus sp. NKZ332]	-
gene-BXYJ_LOCUS7889	1.65741	1.98955	2.23627	PDM84502.1 tatn-1 [Pristionchus pacificus]	K00815
gene-BXYJ_LOCUS7900	-0.694929	-0.684452	-0.899036	KAE9548777.1 hypothetical protein FO519_008015 [Halicephalobus sp. NKZ332]	-
gene-BXYJ_LOCUS8025	-0.354791	-0.396698	-0.66034	KAE9555681.1 hypothetical protein FO519_001152 [Halicephalobus sp. NKZ332]	-
gene-BXYJ_LOCUS8027	1.63667	1.11004	1.56508	KAE9553210.1 hypothetical protein FO519_003560 [Halicephalobus sp. NKZ332]	-
gene-BXYJ_LOCUS8134	2.94347	2.81638	3.53979	EYC15400.1 hypothetical protein Y032_0037g3499 [Ancylostoma ceylanicum]	-
gene-BXYJ_LOCUS8142	1.42467	1.34364	1.29691	KAE9556228.1 hypothetical protein FO519_000567 [Halicephalobus sp. NKZ332]	-
gene-BXYJ_LOCUS8151	0.570757	0.541273	0.604398	XP_026684671.1 LOW QUALITY PROTEIN: hemicentin-2-like, partial [Diaphorina citri]	-
gene-BXYJ_LOCUS8319	1.973	1.46312	1.74212	TKR87409.1 hypothetical protein L596_011811 [Steinernema carpocapsae]	-
gene-BXYJ_LOCUS8320	0.567648	0.97395	1.03895	KAE9555765.1 hypothetical protein FO519_000979 [Halicephalobus sp. NKZ332]	-
gene-BXYJ_LOCUS8359	-0.759827	-1.039	-0.878189	KAE9553243.1 hypothetical protein FO519_003551 [Halicephalobus sp. NKZ332]	-
gene-BXYJ_LOCUS8440	0.43805	0.320012	0.689297	TMS37420.1 hypothetical protein L596_004355 [Steinernema carpocapsae]	-
gene-BXYJ_LOCUS8550	-0.362282	-0.334979	-0.710883	KAE9549789.1 hypothetical protein FO519_006997 [Halicephalobus sp. NKZ332]	-
gene-BXYJ_LOCUS8658	-0.221531	-0.234252	-0.318183	KAE9555664.1 hypothetical protein FO519_001135 [Halicephalobus sp. NKZ332]	-
gene-BXYJ_LOCUS8675	1.94931	1.99495	2.41661	NP_500134.2 Uncharacterized protein CELE_Y41D4A.1 [Caenorhabditis elegans]	-
gene-BXYJ_LOCUS8679	0.174275	0.209955	0.353904	KHN80822.1 Ubiquitin-like-conjugating enzyme ATG3 [Toxocara canis]	K08343
gene-BXYJ_LOCUS87	2.83212	2.36287	3.19162	-	-
gene-BXYJ_LOCUS8729	1.10754	1.04341	1.14788	-	-
gene-BXYJ_LOCUS8791	1.43222	1.55558	1.84402	KAE9556060.1 hypothetical protein FO519_000694 [Halicephalobus sp. NKZ332]	-
gene-BXYJ_LOCUS8897	-0.147805	-0.195572	-0.264732	CAP21906.1 Protein CBR-SUCG-1 [Caenorhabditis briggsae]	K01900
gene-BXYJ_LOCUS8961	-0.60161	-0.352269	-0.5466	TMS39836.1 hypothetical protein L596_006304 [Steinernema carpocapsae]	K04610
gene-BXYJ_LOCUS9031	-0.221435	-0.167704	-0.245659	VDN02269.1 unnamed protein product, partial [Thelazia callipaeda]	K11600
gene-BXYJ_LOCUS9046	1.26385	1.19399	1.4874	KHN88331.1 Calcium-independent phospholipase A2-gamma [Toxocara canis]	-
gene-BXYJ_LOCUS9048	1.17763	1.18951	1.46371	KHN88331.1 Calcium-independent phospholipase A2-gamma [Toxocara canis]	-
gene-BXYJ_LOCUS9088	-0.20144	-0.191794	-0.229553	TMS37744.1 hypothetical protein L596_004616 [Steinernema carpocapsae]	K02154
gene-BXYJ_LOCUS9127	0.782076	0.710419	1.00186	KAE9547522.1 hypothetical protein FO519_009266 [Halicephalobus sp. NKZ332]	-
gene-BXYJ_LOCUS9167	1.2811	1.44838	1.7576	TMS38454.1 hypothetical protein L596_005176 [Steinernema carpocapsae]	K03783
gene-BXYJ_LOCUS9288	-0.492113	-0.432577	-0.56128	KAE9556196.1 hypothetical protein FO519_000535 [Halicephalobus sp. NKZ332]	-
gene-BXYJ_LOCUS9392	-0.205863	-0.137595	-0.300877	TKR64267.1 hypothetical protein L596_024832 [Steinernema carpocapsae]	-
gene-BXYJ_LOCUS947	0.630213	0.454666	0.879047	KAE9548269.1 hypothetical protein FO519_008517 [Halicephalobus sp. NKZ332]	K01044
gene-BXYJ_LOCUS95	2.57804	2.77646	3.18897	TKR86627.1 hypothetical protein L596_011181 [Steinernema carpocapsae]	K07819
gene-BXYJ_LOCUS9544	1.82385	2.1281	2.37642	ADV57653.1 venom allergen-like protein 1 [Bursaphelenchus doui]	-
gene-BXYJ_LOCUS9577	1.48882	1.52661	1.89137	NP_001309505.1 MFS domain-containing protein [Caenorhabditis elegans]	-
gene-BXYJ_LOCUS9593	2.47926	2.44988	2.63205	EYC01828.1 hypothetical protein Y032_0104g3624 [Ancylostoma ceylanicum]	-
gene-BXYJ_LOCUS9632	0.18728	0.158482	0.183306	KAE9554778.1 hypothetical protein FO519_002039 [Halicephalobus sp. NKZ332]	K03426
gene-BXYJ_LOCUS9682	0.299357	0.292041	0.456893	KAE9553779.1 hypothetical protein FO519_003000 [Halicephalobus sp. NKZ332]	-
gene-BXYJ_LOCUS9731	0.889817	0.91427	1.29691	-	-
gene-BXYJ_LOCUS9760	-0.325827	-0.430747	-0.573356	-	-
gene-BXYJ_LOCUS9764	1.41224	1.49875	1.77955	VDD96698.1 unnamed protein product [Enterobius vermicularis]	-
gene-BXYJ_LOCUS9800	1.17983	1.52259	1.4312	-	-
gene-BXYJ_LOCUS9801	1.01544	0.929852	1.27663	ATI94122.1 cytochrome P450-33C9, partial [Bursaphelenchus xylophilus]	-
gene-BXYJ_LOCUS9806	-0.140816	-0.193725	-0.221134	KAE9556449.1 hypothetical protein FO519_000334 [Halicephalobus sp. NKZ332]	K04958
gene-BXYJ_LOCUS9809	0.385679	0.447704	0.582649	-	-
gene-BXYJ_LOCUS9820	0.93404	1.07616	1.15452	KAE9552470.1 hypothetical protein FO519_004322 [Halicephalobus sp. NKZ332]	K00253
gene-BXYJ_LOCUS9835	1.41547	1.42651	1.57157	OZC12477.1 Amidase [Onchocerca flexuosa]	-
gene-BXYJ_LOCUS9881	1.91502	2.22972	2.33919	TKR94875.1 hypothetical protein L596_009107 [Steinernema carpocapsae]	K00272
gene-BXYJ_LOCUS990	-0.468595	-0.402305	-0.426246	TKR96549.1 hypothetical protein L596_010550 [Steinernema carpocapsae]	-
gene-BXYJ_LOCUS9994	0.443647	0.524874	0.500175	TKR88489.1 hypothetical protein L596_012722 [Steinernema carpocapsae]	-
